# Supplementary material for: Strongyloides-Specific IgE Phage cDNA Clones and Development of a Novel ELISA for Strongyloidiasis
Source: Diagnostics (Basel). 2021 May 28;11(6):985. doi: 10.3390/diagnostics11060985 (PMC8228214; doi:10.3390/diagnostics11060985)
Supplement: Supplementary file 1 [file diagnostics-11-00985-s001.zip]

Archive with 1 entries (1 files):
- diagnostics-1249182 supp.pdf
